# Supplementary material for: Does geographic spending variation exacerbate healthcare benefit inequality? A benefit incidence analysis for Indonesia
Source: Health Policy Plan. 2021 Jun 2;36(7):1129–39. doi: 10.1093/heapol/czab015 (PMC8359753; doi:10.1093/heapol/czab015)
Supplement: czab015_Supp [file czab015_supp.zip]

Archive with 1 entries (1 files):
- Supplementary_appendix_final.pdf
